# Supplementary material for: Fast and Accurate Multiplex Identification and Quantification of Seven Genetically Modified Soybean Lines Using Six-Color Digital PCR
Source: Foods. 2023 Nov 17;12(22):4156. doi: 10.3390/foods12224156 (PMC10670894; doi:10.3390/foods12224156)
Supplement: Supplementary file 1 [file foods-12-04156-s001.zip]

Archive with 1 entries (1 files):
- foods-2680729-supplementary.pdf
